# Supplementary material for: SesamumGDB: a comprehensive platform for Sesamum genetics and genomics analysis
Source: Database (Oxford). 2024 Oct 19;2024:baae105. doi: 10.1093/database/baae105 (PMC11490215; doi:10.1093/database/baae105)
Supplement: baae105_Supp [file baae105_supp.zip]

Archive with 6 entries (6 files):
- suppl_data/Fig S1 .jpg
- suppl_data/Table S1.xlsx
- suppl_data/Table S2.xlsx
- suppl_data/Table S3.xlsx
- suppl_data/Table S4.xlsx
- suppl_data/Table S5.xlsx
