# Supplementary material for: SesamumGDB: a comprehensive platform for Sesamum genetics and genomics analysis
Source: Database (Oxford). 2024 Oct 19;2024:baae105. doi: 10.1093/database/baae105 (PMC11490215; doi:10.1093/database/baae105)
Supplement: baae105_Supp [file baae105_supp.zip › suppl_data/Table S1.xlsx]

## Sheet: Sheet1
Table S1. Sources of Plant Genomes for Homology-Based Predictions
Species	variety/Cultivars	Source Links	Version
Arabidopsis thaliana	Columbia(Ecotype)	https://ftp.ncbi.nlm.nih.gov/genomes/all/GCF/000/001/735/GCF_000001735.4_TAIR10.1/	GCF_000001735.4_TAIR10.1
Minulus guttatus	IM62	https://data.jgi.doe.gov/refine-download/phytozome?organism=Mguttatus&expanded=Phytozome-256	Mimulus guttatus v2.0
Solanum lycopersicum	Heinz 1706	https://ftp.ncbi.nlm.nih.gov/genomes/all/GCF/000/188/115/GCF_000188115.5_SL3.1/	GCF_000188115.5_SL3.1
Sesamum indicum	Yuzhi11	https://ftp.ncbi.nlm.nih.gov/genomes/all/GCA/003/268/515/GCA_003268515.1_ASM326851v1/	GCA_003268515.1_ASM326851v1
Sesamum indicum	Zhongzhi13	https://ftp.ncbi.nlm.nih.gov/genomes/all/GCF/000/512/975/GCF_000512975.1_S_indicum_v1.0	GCF_000512975.1_S_indicum_v1.0
Vitis vinifera	PN40024	https://ftp.ncbi.nlm.nih.gov/genomes/all/GCF/000/003/745/GCF_000003745.3_12X/	GCF_000003745.3_12X
