# Supplementary material for: SesamumGDB: a comprehensive platform for Sesamum genetics and genomics analysis
Source: Database (Oxford). 2024 Oct 19;2024:baae105. doi: 10.1093/database/baae105 (PMC11490215; doi:10.1093/database/baae105)
Supplement: baae105_Supp [file baae105_supp.zip › suppl_data/Table S2.xlsx]

## Sheet: TFdistribution
Table S2. Transcription Factor Distribution Across Nine Sesamum Genomes
TF Type	S. alatum	S.indicum( var. Yuzhi11)	S. angolense	S. angustifolium	S. calycinum	S. latifolium	S.indicum(var. Zhongzhi13)	S. radiatum	S. schinzianum
AP2	23	18	23	25	24	21	45	50	36
ARF	28	24	25	23	20	26	57	43	26
ARR-B	9	9	10	11	8	11	18	17	16
B3	43	24	27	29	34	32	67	74	109
BBR-BPC	7	6	8	6	7	6	23	11	16
BES1	10	9	10	8	9	10	11	19	20
bHLH	155	103	148	134	145	143	241	275	258
bZIP	71	57	60	61	62	65	134	119	128
C2H2	98	94	91	83	92	96	129	186	122
C3H	44	39	43	44	42	36	87	86	95
CAMTA	4	5	4	1	5	5	13	6	23
CO-like	11	12	9	11	8	8	19	20	18
CPP	6	4	6	6	6	6	10	9	18
DBB	11	10	9	8	10	11	21	20	20
Dof	36	34	33	33	33	33	37	65	54
E2F/DP	8	6	9	9	7	9	16	17	26
EIL	6	6	8	6	9	6	5	11	10
ERF	122	116	120	105	114	114	125	216	130
FAR1	37	27	29	29	26	35	77	59	64
G2-like	48	36	41	41	48	43	86	92	89
GATA	28	22	25	21	22	21	35	46	40
GeBP	7	25	8	4	8	9	19	17	14
GRAS	57	57	62	58	65	64	84	127	70
GRF	13	9	6	11	7	10	23	17	22
HB-other	13	7	19	22	19	21	16	37	30
HB-PHD	2	0	2	2	1	1	8	2	4
HD-ZIP	52	41	39	42	44	45	70	82	57
HRT-like	2	1	1	2	2	2	1	4	8
HSF	31	20	27	27	23	26	33	54	57
LBD	52	48	54	49	51	50	54	98	49
LFY	1	1	1	1	2	1	1	2	3
LSD	4	0	4	4	3	4	3	4	9
MIKC_MADS	34	18	19	16	19	19	78	26	55
M-type_MADS	42	29	41	36	34	32	27	65	16
MYB	143	105	119	109	115	110	187	210	93
MYB_related	46	59	67	75	71	84	93	161	106
NAC	51	72	93	88	92	106	126	191	182
NF-X1	2	2	2	2	2	2	2	4	5
NF-YA	9	7	7	8	10	9	45	21	40
NF-YB	17	16	15	13	16	18	21	26	24
NF-YC	14	8	10	8	11	9	47	18	23
Nin-like	16	9	14	10	11	17	19	26	23
NZZ/SPL	2	3	2	2	2	2	3	4	3
RAV	1	3	2	4	2	3	11	3	11
S1Fa-like	1	0	1	1	1	1	4	1	2
SAP	2	2	2	2	2	2	2	2	2
SBP	20	16	20	19	18	17	29	37	47
SRS	10	8	9	8	8	9	10	18	15
STAT	1	0	0	1	0	1	1	1	2
TALE	28	21	13	19	17	23	36	37	51
TCP	29	30	28	28	28	29	35	63	39
Trihelix	38	29	39	36	32	33	52	68	64
VOZ	2	2	1	2	1	2	6	4	4
Whirly	2	2	2	2	2	3	3	4	4
WOX	15	11	12	14	14	15	20	26	28
WRKY	77	63	70	71	66	69	100	148	153
YABBY	8	3	6	5	7	6	11	14	12
ZF-HD	27	17	15	15	14	17	17	29	14
