# Supplementary material for: SesamumGDB: a comprehensive platform for Sesamum genetics and genomics analysis
Source: Database (Oxford). 2024 Oct 19;2024:baae105. doi: 10.1093/database/baae105 (PMC11490215; doi:10.1093/database/baae105)
Supplement: baae105_Supp [file baae105_supp.zip › suppl_data/Table S3.xlsx]

## Sheet: Sheet1
species	cytoplasmic lipid droplet-associated activities	fatty acid metabolism	galactolipid and sulfolipid biosynthesis	glycerolipid metabolism	lipid trafficking	lipid-A biosynthesis	phytosterol metabolism	plastoglobule-associated activities	sphingolipid metabolism
3651	33	199	13	168	35	7	34	6	59
G01	30	164	15	153	41	7	31	6	49
G02	59	338	28	307	70	13	61	10	109
gangguo	47	355	27	376	77	40	79	12	120
k16	27	170	13	157	35	6	31	7	51
ken1	27	190	15	167	40	6	29	6	52
ken8	28	178	15	179	35	6	29	6	50
YZ11	27	167	14	161	30	7	34	5	50
ZZ13	39	258	20	258	68	20	48	5	82

## Sheet: Sheet2
Table S3. Comparative Lipid Metabolism Gene Distribution in Nine Sesamum Genomes
LP type	S. alatum	S. angustifolium	S. radiatum	S. schinzianum	S. angolense	S. latifolium	S. calycinum	S. indicum(var. Yuzhi11)	S. indicum (var. Zhongzhi13)
cytoplasmic lipid droplet-associated activities	33	30	59	47	27	27	28	27	39
fatty acid metabolism	199	164	338	355	170	190	178	167	258
galactolipid and sulfolipid biosynthesis	13	15	28	27	13	15	15	14	20
glycerolipid metabolism	168	153	307	376	157	167	179	161	258
lipid trafficking	35	41	70	77	35	40	35	30	68
lipid-A biosynthesis	7	7	13	40	6	6	6	7	20
phytosterol metabolism	34	31	61	79	31	29	29	34	48
plastoglobule-associated activities	6	6	10	12	7	6	6	5	5
sphingolipid metabolism	59	49	109	120	51	52	50	50	82
