# Supplementary material for: SesamumGDB: a comprehensive platform for Sesamum genetics and genomics analysis
Source: Database (Oxford). 2024 Oct 19;2024:baae105. doi: 10.1093/database/baae105 (PMC11490215; doi:10.1093/database/baae105)
Supplement: baae105_Supp [file baae105_supp.zip › suppl_data/Table S4.xlsx]

## Sheet: Sheet1
Table S4.Gene Family Summary in the Nine Sesamum Genomes
Pfam No.	Pfam Name	Gene Numers
PF00004	AAA Domain	1034
PF00005	ABC_tran Domain	1318
PF00006	ATP-synt_ab Domain	206
PF00009	GTP_EFTU Domain	225
PF00010	HLH Domain	916
PF00011	HSP20 Domain	335
PF00012	HSP70 Family	251
PF00013	KH_1 Domain	484
PF00016	RuBisCO_large Domain	70
PF00018	SH3_1 Domain	6
PF00022	Actin Family	209
PF00023	Ank Repeat	125
PF00025	Arf Domain	203
PF00026	Asp Family	50
PF00027	cNMP_binding Domain	187
PF00031	Cystatin Domain	17
PF00032	Cytochrom_B_C Domain	1
PF00033	Cytochrome_B Domain	11
PF00034	Cytochrom_C Domain	21
PF00035	dsrm Domain	165
PF00036	EF-hand_1 Domain	80
PF00037	Fer4 Domain	9
PF00041	fn3 Domain	7
PF00042	Globin Domain	23
PF00043	GST_C Domain	194
PF00044	Gp_dh_N Domain	68
PF00046	Homeodomain Domain	562
PF00056	Ldh_1_N Domain	90
PF00059	Lectin_C Domain	7
PF00060	Lig_chan Family	108
PF00063	Myosin_head Domain	164
PF00067	p450 Domain	3430
PF00069	Pkinase Domain	5579
PF00070	Pyr_redox Domain	1
PF00071	Ras Domain	619
PF00072	Response_reg Domain	272
PF00075	RNase_H Domain	11
PF00076	RRM_1 Domain	2636
PF00078	RVT_1 Domain	7057
PF00079	Serpin Domain	22
PF00080	Sod_Cu Domain	39
PF00081	Sod_Fe_N Domain	32
PF00082	Peptidase_S8 Domain	621
PF00083	Sugar_tr Family	964
PF00085	Thioredoxin Domain	494
PF00089	Trypsin Domain	4
PF00091	Tubulin Domain	174
PF00092	VWA Domain	59
PF00096	zf-C2H2 Domain	144
PF00097	zf-C3HC4 Domain	140
PF00098	zf-CCHC Domain	1569
PF00101	RuBisCO_small Domain	41
PF00102	Y_phosphatase Domain	88
PF00106	adh_short Domain	458
PF00107	ADH_zinc_N Domain	313
PF00108	Thiolase_N Domain	55
PF00109	ketoacyl-synt Domain	62
PF00111	Fer2 Domain	85
PF00112	Peptidase_C1 Domain	197
PF00113	Enolase_C Domain	34
PF00115	COX1 Family	32
PF00116	COX2 Domain	58
PF00117	GATase Domain	84
PF00118	Cpn60_TCP1 Family	282
PF00119	ATP-synt_A Domain	14
PF00120	Gln-synt_C Domain	45
PF00121	TIM Domain	25
PF00122	E1-E2_ATPase Family	412
PF00124	Photo_RC Family	78
PF00125	Histone Domain	322
PF00127	Copper-bind Domain	16
PF00128	Alpha-amylase Domain	67
PF00130	C1_1 Domain	12
PF00132	Hexapep Repeat	64
PF00133	tRNA-synt_1 Family	95
PF00134	Cyclin_N Domain	323
PF00135	COesterase Domain	1
PF00136	DNA_pol_B Family	33
PF00137	ATP-synt_C Family	117
PF00139	Lectin_legB Domain	182
PF00141	peroxidase Domain	629
PF00144	Beta-lactamase Domain	7
PF00145	DNA_methylase Domain	63
PF00146	NADHdh Family	50
PF00149	Metallophos Domain	462
PF00150	Cellulase Domain	124
PF00152	tRNA-synt_2 Domain	89
PF00153	Mito_carr Repeat	1519
PF00154	RecA Family	25
PF00155	Aminotran_1_2 Domain	360
PF00156	Pribosyltran Domain	70
PF00158	Sigma54_activat Domain	1
PF00160	Pro_isomerase Domain	227
PF00162	PGK Domain	48
PF00163	Ribosomal_S4 Family	52
PF00164	Ribosom_S12_S23 Family	49
PF00166	Cpn10 Domain	54
PF00168	C2 Domain	1043
PF00169	PH Domain	95
PF00170	bZIP_1 Coiled-coil	404
PF00171	Aldedh Family	168
PF00173	Cyt-b5 Domain	151
PF00174	Oxidored_molyb Domain	32
PF00175	NAD_binding_1 Domain	107
PF00176	SNF2-rel_dom Domain	323
PF00177	Ribosomal_S7 Domain	57
PF00179	UQ_con Domain	365
PF00180	Iso_dh Domain	75
PF00181	Ribosomal_L2 Domain	54
PF00182	Glyco_hydro_19 Domain	53
PF00183	HSP90 Family	97
PF00185	OTCace Domain	24
PF00186	DHFR_1 Domain	11
PF00187	Chitin_bind_1 Domain	30
PF00188	CAP Domain	100
PF00189	Ribosomal_S3_C Domain	44
PF00190	Cupin_1 Domain	499
PF00191	Annexin Domain	212
PF00194	Carb_anhydrase Domain	62
PF00195	Chal_sti_synt_N Domain	59
PF00197	Kunitz_legume Domain	16
PF00198	2-oxoacid_dh Domain	58
PF00199	Catalase Domain	24
PF00201	UDPGT Family	1337
PF00202	Aminotran_3 Domain	103
PF00203	Ribosomal_S19 Domain	24
PF00204	DNA_gyraseB Domain	17
PF00205	TPP_enzyme_M Domain	46
PF00206	Lyase_1 Domain	36
PF00208	ELFV_dehydrog Domain	33
PF00210	Ferritin Domain	27
PF00213	OSCP Family	36
PF00215	OMPdecase Domain	16
PF00218	IGPS Domain	18
PF00221	Lyase_aromatic Family	37
PF00223	PsaA_PsaB Family	156
PF00224	PK Domain	117
PF00225	Kinesin Domain	476
PF00226	DnaJ Domain	725
PF00227	Proteasome Domain	198
PF00230	MIP Family	308
PF00231	ATP-synt Domain	41
PF00232	Glyco_hydro_1 Domain	614
PF00234	Tryp_alpha_amyl Domain	163
PF00235	Profilin Domain	50
PF00237	Ribosomal_L22 Domain	29
PF00238	Ribosomal_L14 Domain	49
PF00240	ubiquitin Domain	614
PF00241	Cofilin_ADF Domain	104
PF00244	2014/3/3 Repeat	98
PF00246	Peptidase_M14 Domain	23
PF00248	Aldo_ket_red Domain	329
PF00249	Myb_DNA-binding Domain	2510
PF00251	Glyco_hydro_32N Domain	78
PF00252	Ribosomal_L16 Domain	66
PF00253	Ribosomal_S14 Family	4
PF00254	FKBP_C Domain	267
PF00255	GSHPx Family	50
PF00257	Dehydrin Family	49
PF00258	Flavodoxin_1 Domain	40
PF00262	Calreticulin Family	42
PF00264	Tyrosinase Domain	132
PF00265	TK Family	21
PF00266	Aminotran_5 Domain	94
PF00268	Ribonuc_red_sm Domain	26
PF00270	DEAD Domain	703
PF00271	Helicase_C Domain	969
PF00274	Glycolytic Domain	81
PF00275	EPSP_synthase Family	14
PF00276	Ribosomal_L23 Family	37
PF00278	Orn_DAP_Arg_deC Domain	20
PF00280	potato_inhibit Domain	75
PF00281	Ribosomal_L5 Domain	30
PF00282	Pyridoxal_deC Domain	103
PF00283	Cytochrom_B559 Family	5
PF00285	Citrate_synt Domain	39
PF00288	GHMP_kinases_N Family	96
PF00289	Biotin_carb_N Domain	26
PF00290	Trp_syntA Domain	18
PF00291	PALP Family	137
PF00293	NUDIX Domain	205
PF00294	PfkB Domain	145
PF00295	Glyco_hydro_28 Repeat	597
PF00297	Ribosomal_L3 Family	59
PF00298	Ribosomal_L11 Domain	50
PF00300	His_Phos_1 Domain	175
PF00301	Rubredoxin Domain	14
PF00303	Thymidylat_synt Domain	10
PF00304	Gamma-thionin Domain	46
PF00305	Lipoxygenase Domain	90
PF00306	ATP-synt_ab_C Domain	52
PF00307	CH Domain	172
PF00310	GATase_2 Domain	17
PF00311	PEPcase Family	53
PF00312	Ribosomal_S15 Domain	36
PF00313	CSD Domain	29
PF00314	Thaumatin Domain	240
PF00316	FBPase Domain	56
PF00317	Ribonuc_red_lgN Domain	8
PF00318	Ribosomal_S2 Family	68
PF00319	SRF-TF Domain	430
PF00320	GATA Domain	183
PF00324	AA_permease Domain	13
PF00326	Peptidase_S9 Domain	96
PF00327	Ribosomal_L30 Domain	43
PF00328	His_Phos_2 Family	28
PF00329	Complex1_30kDa Family	36
PF00330	Aconitase Family	50
PF00331	Glyco_hydro_10 Domain	62
PF00332	Glyco_hydro_17 Domain	447
PF00333	Ribosomal_S5 Domain	31
PF00334	NDK Domain	48
PF00335	Tetraspanin Family	84
PF00337	Gal-bind_lectin Domain	54
PF00338	Ribosomal_S10 Domain	24
PF00342	PGI Domain	24
PF00343	Phosphorylase Family	49
PF00344	SecY Family	43
PF00346	Complex1_49kDa Family	62
PF00347	Ribosomal_L6 Domain	78
PF00348	polyprenyl_synt Domain	120
PF00349	Hexokinase_1 Domain	50
PF00350	Dynamin_N Domain	150
PF00352	TBP Domain	61
PF00355	Rieske Domain	70
PF00360	PHY Domain	55
PF00361	Proton_antipo_M Family	118
PF00364	Biotin_lipoyl Domain	112
PF00365	PFK Domain	114
PF00366	Ribosomal_S17 Domain	35
PF00368	HMG-CoA_red Family	30
PF00370	FGGY_N Domain	45
PF00373	FERM_M Domain	8
PF00378	ECH_1 Domain	80
PF00380	Ribosomal_S9 Family	34
PF00382	TFIIB Domain	86
PF00383	dCMP_cyt_deam_1 Domain	40
PF00384	Molybdopterin Family	11
PF00385	Chromo Domain	394
PF00387	PI-PLC-Y Family	37
PF00388	PI-PLC-X Family	46
PF00389	2-Hacid_dh Domain	87
PF00390	malic Domain	65
PF00391	PEP-utilizers Domain	8
PF00393	6PGD Domain	45
PF00394	Cu-oxidase Domain	405
PF00396	Granulin Family	25
PF00397	WW Domain	80
PF00398	RrnaAD Domain	34
PF00400	WD40 Repeat	4718
PF00401	ATP-synt_DE Domain	36
PF00403	HMA Domain	477
PF00406	ADK Domain	73
PF00407	Bet_v_1 Domain	550
PF00408	PGM_PMM_IV Repeat	19
PF00410	Ribosomal_S8 Domain	35
PF00411	Ribosomal_S11 Family	47
PF00412	LIM Domain	175
PF00413	Peptidase_M10 Domain	107
PF00415	RCC1 Repeat	779
PF00416	Ribosomal_S13 Family	26
PF00420	Oxidored_q2 Family	5
PF00421	PSII Family	101
PF00425	Chorismate_bind Family	44
PF00428	Ribosomal_60s Family	80
PF00430	ATP-synt_B Coiled-coil	17
PF00432	Prenyltrans Repeat	100
PF00433	Pkinase_C Family	53
PF00436	SSB Domain	23
PF00438	S-AdoMet_synt_N Domain	45
PF00439	Bromodomain Domain	177
PF00441	Acyl-CoA_dh_1 Domain	35
PF00443	UCH Family	301
PF00444	Ribosomal_L36 Domain	5
PF00445	Ribonuclease_T2 Domain	57
PF00447	HSF_DNA-bind Domain	209
PF00448	SRP54 Domain	45
PF00449	Urease_alpha Domain	8
PF00450	Peptidase_S10 Domain	412
PF00453	Ribosomal_L20 Family	15
PF00454	PI3_PI4_kinase Family	135
PF00456	Transketolase_N Domain	28
PF00459	Inositol_P Family	66
PF00462	Glutaredoxin Domain	383
PF00463	ICL Domain	8
PF00464	SHMT Domain	71
PF00466	Ribosomal_L10 Family	38
PF00467	KOW Family	73
PF00468	Ribosomal_L34 Family	10
PF00471	Ribosomal_L33 Family	5
PF00472	RF-1 Family	55
PF00474	SSF Family	8
PF00475	IGPD Family	26
PF00476	DNA_pol_A Family	19
PF00477	LEA_5 Disordered	15
PF00478	IMPDH Domain	22
PF00479	G6PD_N Domain	42
PF00481	PP2C Family	675
PF00483	NTP_transferase Family	118
PF00484	Pro_CA Domain	31
PF00485	PRK Domain	103
PF00487	FA_desaturase Domain	104
PF00488	MutS_V Domain	74
PF00490	ALAD Domain	9
PF00491	Arginase Domain	9
PF00493	MCM Domain	65
PF00494	SQS_PSY Domain	49
PF00497	SBP_bac_3 Domain	108
PF00498	FHA Family	98
PF00499	Oxidored_q3 Family	1
PF00501	AMP-binding Family	425
PF00503	G-alpha Domain	56
PF00504	Chloroa_b-bind Family	174
PF00505	HMG_box Domain	96
PF00507	Oxidored_q4 Family	2
PF00510	COX3 Family	14
PF00512	HisKA Domain	126
PF00514	Arm Repeat	1017
PF00515	TPR_1 Repeat	204
PF00520	Ion_trans Family	244
PF00521	DNA_topoisoIV Family	21
PF00533	BRCT Family	65
PF00534	Glycos_transf_1 Family	217
PF00535	Glycos_transf_2 Family	26
PF00536	SAM_1 Domain	41
PF00538	Linker_histone Domain	118
PF00542	Ribosomal_L12 Domain	58
PF00543	P-II Domain	6
PF00544	Pectate_lyase_4 Repeat	201
PF00547	Urease_gamma Domain	8
PF00549	Ligase_CoA Domain	38
PF00550	PP-binding Domain	62
PF00551	Formyl_trans_N Domain	34
PF00557	Peptidase_M24 Domain	94
PF00560	LRR_1 Repeat	1350
PF00561	Abhydrolase_1 Domain	260
PF00562	RNA_pol_Rpb2_6 Domain	115
PF00564	PB1 Domain	317
PF00565	SNase Domain	39
PF00566	RabGAP-TBC Family	172
PF00567	TUDOR Domain	8
PF00569	ZZ Domain	69
PF00570	HRDC Domain	31
PF00571	CBS Domain	385
PF00572	Ribosomal_L13 Family	32
PF00573	Ribosomal_L4 Family	41
PF00574	CLP_protease Domain	116
PF00575	S1 Domain	157
PF00576	Transthyretin Domain	7
PF00578	AhpC-TSA Domain	36
PF00579	tRNA-synt_1b Family	38
PF00580	UvrD-helicase Domain	12
PF00581	Rhodanese Domain	105
PF00582	Usp Domain	294
PF00583	Acetyltransf_1 Family	211
PF00584	SecE Family	9
PF00585	Thr_dehydrat_C Domain	25
PF00586	AIRS Domain	8
PF00587	tRNA-synt_2b Domain	69
PF00588	SpoU_methylase Family	47
PF00590	TP_methylase Domain	25
PF00591	Glycos_transf_3 Family	19
PF00595	PDZ Domain	8
PF00596	Aldolase_II Domain	16
PF00609	DAGK_acc Family	59
PF00610	DEP Domain	15
PF00612	IQ Motif	867
PF00613	PI3Ka Repeat	22
PF00614	PLDc Family	157
PF00615	RGS Domain	7
PF00620	RhoGAP Domain	80
PF00622	SPRY Family	28
PF00623	RNA_pol_Rpb1_2 Domain	110
PF00625	Guanylate_kin Domain	33
PF00626	Gelsolin Domain	172
PF00627	UBA Domain	196
PF00628	PHD Domain	359
PF00630	Filamin Domain	20
PF00631	G-gamma Domain	14
PF00632	HECT Domain	71
PF00633	HHH Motif	7
PF00634	BRCA2 Family	23
PF00635	Motile_Sperm Domain	81
PF00636	Ribonuclease_3 Family	84
PF00637	Clathrin Repeat	133
PF00638	Ran_BP1 Domain	30
PF00639	Rotamase Domain	16
PF00641	zf-RanBP Domain	213
PF00642	zf-CCCH Family	689
PF00643	zf-B_box Domain	245
PF00644	PARP Family	38
PF00645	zf-PARP Domain	22
PF00646	F-box Domain	921
PF00647	EF1G Domain	16
PF00648	Peptidase_C2 Family	9
PF00650	CRAL_TRIO Domain	286
PF00651	BTB Domain	385
PF00654	Voltage_CLC Family	75
PF00656	Peptidase_C14 Domain	80
PF00657	Lipase_GDSL Family	698
PF00658	PABP Family	54
PF00664	ABC_membrane Family	578
PF00665	rve Domain	2100
PF00667	FAD_binding_1 Domain	31
PF00670	AdoHcyase_NAD Domain	17
PF00673	Ribosomal_L5_C Domain	29
PF00675	Peptidase_M16 Family	74
PF00676	E1_dh Family	59
PF00677	Lum_binding Domain	15
PF00679	EFG_C Domain	92
PF00682	HMGL-like Domain	41
PF00684	DnaJ_CXXCXGXG Domain	72
PF00685	Sulfotransfer_1 Domain	271
PF00686	CBM_20 Family	33
PF00687	Ribosomal_L1 Domain	46
PF00689	Cation_ATPase_C Family	179
PF00690	Cation_ATPase_N Domain	227
PF00692	dUTPase Domain	16
PF00694	Aconitase_C Domain	30
PF00696	AA_kinase Family	91
PF00697	PRAI Domain	8
PF00698	Acyl_transf_1 Domain	8
PF00699	Urease_beta Domain	7
PF00701	DHDPS Domain	16
PF00702	Hydrolase Domain	318
PF00703	Glyco_hydro_2 Domain	17
PF00704	Glyco_hydro_18 Domain	150
PF00705	PCNA_N Domain	10
PF00707	IF3_C Domain	5
PF00708	Acylphosphatase Domain	8
PF00709	Adenylsucc_synt Domain	25
PF00717	Peptidase_S24 Domain	14
PF00719	Pyrophosphatase Domain	66
PF00722	Glyco_hydro_16 Domain	311
PF00724	Oxidored_FMN Domain	84
PF00725	3HCDH Domain	32
PF00728	Glyco_hydro_20 Domain	28
PF00730	HhH-GPD Domain	33
PF00731	AIRC Domain	9
PF00732	GMC_oxred_N Domain	101
PF00733	Asn_synthase Domain	27
PF00736	EF1_GNE Domain	19
PF00737	PsbH Family	1
PF00742	Homoserine_dh Domain	23
PF00743	FMO-like Family	147
PF00745	GlutR_dimer Domain	17
PF00749	tRNA-synt_1c Domain	42
PF00750	tRNA-synt_1d Family	20
PF00752	XPG_N Family	48
PF00753	Lactamase_B Domain	33
PF00754	F5_F8_type_C Domain	6
PF00756	Esterase Domain	15
PF00759	Glyco_hydro_9 Repeat	222
PF00762	Ferrochelatase Domain	18
PF00763	THF_DHG_CYH Domain	25
PF00764	Arginosuc_synth Family	17
PF00766	ETF_alpha Domain	9
PF00773	RNB Domain	31
PF00777	Glyco_transf_29 Family	24
PF00780	CNH Family	7
PF00781	DAGK_cat Family	102
PF00782	DSPc Domain	84
PF00784	MyTH4 Family	7
PF00786	PBD Domain	68
PF00787	PX Domain	75
PF00789	UBX Domain	69
PF00790	VHS Domain	57
PF00792	PI3K_C2 Domain	8
PF00793	DAHP_synth_1 Domain	9
PF00795	CN_hydrolase Family	68
PF00800	PDT Family	38
PF00804	Syntaxin Domain	75
PF00805	Pentapeptide Repeat	65
PF00806	PUF Repeat	746
PF00808	CBFD_NFYB_HMF Domain	162
PF00809	Pterin_bind Domain	7
PF00810	ER_lumen_recept Repeat	53
PF00814	TsaD Family	16
PF00815	Histidinol_dh Family	9
PF00817	IMS Family	22
PF00827	Ribosomal_L15e Family	31
PF00828	Ribosomal_L27A Family	45
PF00829	Ribosomal_L21p Family	16
PF00830	Ribosomal_L28 Family	14
PF00831	Ribosomal_L29 Family	27
PF00832	Ribosomal_L39 Family	5
PF00833	Ribosomal_S17e Family	22
PF00834	Ribul_P_3_epim Domain	36
PF00838	TCTP Domain	28
PF00847	AP2 Domain	1194
PF00848	Ring_hydroxyl_A Domain	8
PF00849	PseudoU_synth_2 Family	59
PF00850	Hist_deacetyl Domain	94
PF00852	Glyco_transf_10 Family	30
PF00854	PTR2 Family	688
PF00855	PWWP Domain	128
PF00856	SET Family	292
PF00857	Isochorismatase Family	35
PF00860	Xan_ur_permease Family	121
PF00861	Ribosomal_L18p Family	49
PF00862	Sucrose_synth Family	85
PF00867	XPG_I Family	44
PF00872	Transposase_mut Family	6
PF00875	DNA_photolyase Domain	57
PF00880	Nebulin Repeat	1
PF00881	Nitroreductase Domain	8
PF00883	Peptidase_M17 Domain	18
PF00884	Sulfatase Family	1
PF00885	DMRL_synthase Domain	8
PF00886	Ribosomal_S16 Family	6
PF00887	ACBP Domain	53
PF00888	Cullin Repeat	99
PF00889	EF_TS Family	22
PF00890	FAD_binding_2 Family	38
PF00891	Methyltransf_2 Domain	290
PF00892	EamA Family	496
PF00899	ThiF Domain	95
PF00900	Ribosomal_S4e Family	17
PF00902	TatC Family	28
PF00903	Glyoxalase Domain	108
PF00909	Ammonium_transp Family	122
PF00916	Sulfate_transp Family	126
PF00917	MATH Domain	113
PF00919	UPF0004 Family	16
PF00920	ILVD_EDD Family	9
PF00923	TAL_FSA Domain	17
PF00924	MS_channel Family	69
PF00925	GTP_cyclohydro2 Family	24
PF00926	DHBP_synthase Family	27
PF00928	Adap_comp_sub Family	93
PF00929	RNase_T Family	90
PF00930	DPPIV_N Repeat	18
PF00931	NB-ARC Domain	2093
PF00933	Glyco_hydro_3 Domain	208
PF00935	Ribosomal_L44 Family	16
PF00939	Na_sulph_symp Family	51
PF00940	RNA_pol Family	44
PF00941	FAD_binding_5 Family	27
PF00953	Glycos_transf_4 Family	22
PF00954	S_locus_glycop Domain	279
PF00955	HCO3_cotransp Family	143
PF00956	NAP Family	48
PF00957	Synaptobrevin Family	108
PF00958	GMP_synt_C Domain	8
PF00961	LAGLIDADG_1 Domain	13
PF00962	A_deaminase Domain	8
PF00970	FAD_binding_6 Domain	39
PF00977	His_biosynth Family	16
PF00982	Glyco_transf_20 Family	101
PF00984	UDPG_MGDP_dh Domain	22
PF00986	DNA_gyraseB_C Family	8
PF00988	CPSase_sm_chain Domain	8
PF00989	PAS Domain	115
PF00994	MoCF_biosynth Domain	26
PF00995	Sec1 Family	79
PF00996	GDI Family	40
PF00999	Na_H_Exchanger Family	254
PF01000	RNA_pol_A_bac Domain	32
PF01008	IF-2B Family	57
PF01011	PQQ Repeat	2
PF01012	ETF Domain	17
PF01014	Uricase Domain	15
PF01015	Ribosomal_S3Ae Family	20
PF01016	Ribosomal_L27 Family	33
PF01018	GTP1_OBG Domain	22
PF01019	G_glu_transpept Domain	36
PF01020	Ribosomal_L40e Family	14
PF01025	GrpE Family	36
PF01026	TatD_DNase Domain	17
PF01027	Bax1-I Family	50
PF01028	Topoisom_I Domain	8
PF01029	NusB Domain	14
PF01031	Dynamin_M Family	113
PF01039	Carboxyl_trans Family	34
PF01040	UbiA Family	61
PF01042	Ribonuc_L-PSP Domain	30
PF01043	SecA_PP_bind Domain	12
PF01048	PNP_UDP_1 Domain	28
PF01053	Cys_Met_Meta_PP Domain	41
PF01055	Glyco_hydro_31 Family	69
PF01058	Oxidored_q6 Family	33
PF01061	ABC2_membrane Family	502
PF01062	Bestrophin Family	9
PF01063	Aminotran_4 Domain	61
PF01066	CDP-OH_P_transf Family	38
PF01067	Calpain_III Domain	8
PF01068	DNA_ligase_A_M Domain	26
PF01070	FMN_dh Domain	35
PF01071	GARS_A Domain	8
PF01073	3Beta_HSD Family	67
PF01074	Glyco_hydro_38N Domain	46
PF01077	NIR_SIR Family	41
PF01078	Mg_chelatase Domain	19
PF01080	Presenilin Family	16
PF01081	Aldolase Domain	7
PF01084	Ribosomal_S18 Family	8
PF01086	Clathrin_lg_ch Family	32
PF01087	GalP_UDP_transf Domain	7
PF01088	Peptidase_C12 Domain	27
PF01090	Ribosomal_S19e Family	18
PF01092	Ribosomal_S6e Family	17
PF01094	ANF_receptor Family	141
PF01095	Pectinesterase Repeat	621
PF01096	TFIIS_C Domain	28
PF01103	Omp85 Domain	49
PF01105	EMP24_GP25L Domain	80
PF01106	NifU Family	63
PF01107	MP Family	733
PF01111	CKS Domain	11
PF01112	Asparaginase_2 Domain	36
PF01113	DapB_N Domain	21
PF01115	F_actin_cap_B Family	9
PF01116	F_bP_aldolase Domain	10
PF01118	Semialdhyde_dh Domain	21
PF01119	DNA_mis_repair Family	15
PF01120	Alpha_L_fucos Domain	17
PF01121	CoaE Domain	8
PF01124	MAPEG Family	8
PF01125	G10 Domain	12
PF01126	Heme_oxygenase Domain	15
PF01128	IspD Family	9
PF01131	Topoisom_bac Family	27
PF01132	EFP Domain	14
PF01133	ER Family	3
PF01134	GIDA Family	12
PF01135	PCMT Family	16
PF01137	RTC Domain	8
PF01138	RNase_PH Domain	73
PF01142	TruD Family	5
PF01145	Band_7 Family	95
PF01148	CTP_transf_1 Family	33
PF01149	Fapy_DNA_glyco Domain	8
PF01150	GDA1_CD39 Family	51
PF01151	ELO Family	34
PF01152	Bac_globin Domain	8
PF01154	HMG_CoA_synt_N Domain	17
PF01156	IU_nuc_hydro Domain	40
PF01157	Ribosomal_L21e Family	22
PF01158	Ribosomal_L36e Family	23
PF01159	Ribosomal_L6e Family	18
PF01161	PBP Domain	79
PF01163	RIO1 Family	16
PF01165	Ribosomal_S21 Family	27
PF01167	Tub Domain	91
PF01168	Ala_racemase_N Domain	15
PF01169	UPF0016 Family	55
PF01170	UPF0020 Domain	6
PF01171	ATP_bind_3 Family	16
PF01172	SBDS Family	8
PF01174	SNO Domain	7
PF01176	eIF-1a Domain	35
PF01177	Asp_Glu_race Family	16
PF01179	Cu_amine_oxid Domain	107
PF01180	DHO_dh Domain	24
PF01182	Glucosamine_iso Domain	86
PF01187	MIF Domain	21
PF01189	Methyltr_RsmB-F Family	58
PF01190	Pollen_Ole_e_1 Family	222
PF01191	RNA_pol_Rpb5_C Domain	22
PF01192	RNA_pol_Rpb6 Family	15
PF01193	RNA_pol_L Domain	30
PF01194	RNA_pol_N Domain	2
PF01195	Pept_tRNA_hydro Domain	27
PF01196	Ribosomal_L17 Family	14
PF01197	Ribosomal_L31 Family	8
PF01198	Ribosomal_L31e Family	24
PF01199	Ribosomal_L34e Family	32
PF01200	Ribosomal_S28e Family	8
PF01201	Ribosomal_S8e Family	42
PF01202	SKI Domain	33
PF01204	Trehalase Repeat	13
PF01205	UPF0029 Family	8
PF01207	Dus Family	33
PF01208	URO-D Domain	17
PF01209	Ubie_methyltran Family	34
PF01210	NAD_Gly3P_dh_N Family	40
PF01212	Beta_elim_lyase Domain	8
PF01213	CAP_N Family	9
PF01214	CK_II_beta Domain	23
PF01215	COX5B Domain	12
PF01217	Clat_adaptor_s Domain	87
PF01218	Coprogen_oxidas Family	7
PF01221	Dynein_light Domain	58
PF01222	ERG4_ERG24 Family	19
PF01225	Mur_ligase Domain	7
PF01227	GTP_cyclohydroI Domain	30
PF01230	HIT Domain	37
PF01233	NMT Domain	23
PF01237	Oxysterol_BP Family	75
PF01239	PPTA Repeat	79
PF01241	PSI_PSAK Family	14
PF01243	Putative_PNPOx Domain	13
PF01245	Ribosomal_L19 Family	14
PF01246	Ribosomal_L24e Domain	22
PF01247	Ribosomal_L35Ae Domain	28
PF01248	Ribosomal_L7Ae Domain	95
PF01249	Ribosomal_S21e Family	16
PF01250	Ribosomal_S6 Domain	29
PF01251	Ribosomal_S7e Family	16
PF01253	SUI1 Domain	50
PF01255	Prenyltransf Family	30
PF01256	Carb_kinase Family	10
PF01257	2Fe-2S_thioredx Family	7
PF01259	SAICAR_synt Family	8
PF01261	AP_endonuc_2 Domain	4
PF01263	Aldose_epim Family	94
PF01264	Chorismate_synt Family	10
PF01266	DAO Domain	72
PF01267	F-actin_cap_A Family	15
PF01268	FTHFS Family	11
PF01269	Fibrillarin Domain	10
PF01273	LBP_BPI_CETP Family	14
PF01274	Malate_synthase Family	11
PF01276	OKR_DC_1 Domain	24
PF01277	Oleosin Family	58
PF01280	Ribosomal_L19e Family	35
PF01281	Ribosomal_L9_N Domain	22
PF01282	Ribosomal_S24e Family	16
PF01283	Ribosomal_S26e Family	18
PF01287	eIF-5a Domain	40
PF01288	HPPK Domain	7
PF01293	PEPCK_ATP Family	29
PF01294	Ribosomal_L13e Family	16
PF01300	Sua5_yciO_yrdC Family	18
PF01301	Glyco_hydro_35 Domain	196
PF01302	CAP_GLY Domain	14
PF01315	Ald_Xan_dh_C Domain	25
PF01321	Creatinase_N Domain	15
PF01323	DSBA Domain	7
PF01326	PPDK_N Family	37
PF01327	Pep_deformylase Domain	20
PF01329	Pterin_4a Domain	15
PF01331	mRNA_cap_enzyme Domain	8
PF01333	Apocytochr_F_C Domain	14
PF01336	tRNA_anti-codon Domain	63
PF01343	Peptidase_S49 Family	28
PF01344	Kelch_1 Repeat	423
PF01348	Intron_maturas2 Family	44
PF01351	RNase_HII Family	7
PF01357	Expansin_C Domain	260
PF01363	FYVE Domain	114
PF01367	5_3_exonuc Domain	12
PF01369	Sec7 Domain	70
PF01370	Epimerase Family	382
PF01373	Glyco_hydro_14 Domain	107
PF01379	Porphobil_deam Domain	17
PF01380	SIS Domain	40
PF01381	HTH_3 Domain	15
PF01384	PHO4 Family	18
PF01386	Ribosomal_L25p Domain	8
PF01388	ARID Domain	72
PF01394	Clathrin_propel Repeat	25
PF01396	zf-C4_Topoisom Domain	10
PF01397	Terpene_synth Repeat	369
PF01398	JAB Family	117
PF01399	PCI Domain	150
PF01406	tRNA-synt_1e Family	25
PF01408	GFO_IDH_MocA Family	27
PF01409	tRNA-synt_2d Domain	16
PF01411	tRNA-synt_2c Family	27
PF01412	ArfGap Domain	120
PF01416	PseudoU_synth_1 Domain	54
PF01417	ENTH Domain	53
PF01419	Jacalin Repeat	52
PF01422	zf-NF-X1 Family	135
PF01423	LSM Domain	155
PF01424	R3H Domain	35
PF01425	Amidase Family	92
PF01426	BAH Domain	123
PF01428	zf-AN1 Family	144
PF01429	MBD Domain	107
PF01432	Peptidase_M3 Family	44
PF01433	Peptidase_M1 Domain	40
PF01434	Peptidase_M41 Domain	138
PF01435	Peptidase_M48 Domain	31
PF01436	NHL Repeat	34
PF01439	Metallothio_2 Family	16
PF01448	ELM2 Family	12
PF01450	IlvC Family	16
PF01451	LMWPc Domain	9
PF01453	B_lectin Repeat	368
PF01454	MAGE Domain	12
PF01457	Peptidase_M8 Family	18
PF01458	SUFBD Family	20
PF01459	Porin_3 Family	85
PF01464	SLT Domain	8
PF01465	GRIP Family	4
PF01466	Skp1 Domain	74
PF01467	CTP_transf_like Domain	78
PF01470	Peptidase_C15 Domain	17
PF01471	PG_binding_1 Domain	85
PF01472	PUA Family	30
PF01474	DAHP_synth_2 Domain	37
PF01476	LysM Domain	139
PF01477	PLAT Domain	66
PF01479	S4 Domain	99
PF01480	PWI Family	20
PF01485	IBR Domain	187
PF01486	K-box Family	220
PF01487	DHquinase_I Domain	24
PF01488	Shikimate_DH Family	32
PF01490	Aa_trans Family	500
PF01491	Frataxin_Cyay Domain	4
PF01493	GXGXG Family	15
PF01494	FAD_binding_3 Family	147
PF01496	V_ATPase_I Family	59
PF01501	Glyco_transf_8 Family	414
PF01502	PRA-CH Family	8
PF01503	PRA-PH Family	7
PF01504	PIP5K Family	145
PF01507	PAPS_reduct Family	30
PF01509	TruB_N Family	24
PF01512	Complex1_51K Family	15
PF01513	NAD_kinase Domain	31
PF01521	Fe-S_biosyn Family	25
PF01529	DHHC Family	145
PF01532	Glyco_hydro_47 Repeat	41
PF01535	PPR Repeat	10183
PF01536	SAM_decarbox Family	68
PF01541	GIY-YIG Domain	11
PF01544	CorA Family	63
PF01545	Cation_efflux Family	81
PF01546	Peptidase_M20 Family	119
PF01549	ShK Domain	13
PF01553	Acyltransferase Family	202
PF01554	MatE Family	903
PF01556	DnaJ_C Domain	170
PF01557	FAA_hydrolase Family	18
PF01564	Spermine_synth Domain	56
PF01565	FAD_binding_4 Domain	401
PF01566	Nramp Family	74
PF01569	PAP2 Family	72
PF01571	GCV_T Domain	26
PF01575	MaoC_dehydratas Domain	14
PF01578	Cytochrom_C_asm Family	42
PF01582	TIR Family	13
PF01583	APS_kinase Domain	25
PF01585	G-patch Family	100
PF01588	tRNA_bind Domain	21
PF01590	GAF Domain	81
PF01591	6PF2K Domain	10
PF01592	NifU_N Family	19
PF01593	Amino_oxidase Domain	255
PF01594	AI-2E_transport Family	4
PF01595	CNNM Domain	70
PF01596	Methyltransf_3 Domain	72
PF01597	GCV_H Domain	24
PF01599	Ribosomal_S27 Domain	15
PF01602	Adaptin_N Repeat	134
PF01603	B56 Repeat	116
PF01612	DNA_pol_A_exo1 Domain	133
PF01619	Pro_dh Family	9
PF01624	MutS_I Domain	39
PF01625	PMSR Family	24
PF01627	Hpt Family	36
PF01632	Ribosomal_L35p Family	5
PF01633	Choline_kinase Family	25
PF01634	HisG Family	19
PF01636	APH Family	15
PF01641	SelR Family	24
PF01643	Acyl-ACP_TE Family	33
PF01645	Glu_synthase Domain	17
PF01648	ACPS Domain	14
PF01649	Ribosomal_S20p Family	8
PF01650	Peptidase_C13 Family	42
PF01652	IF4E Domain	37
PF01655	Ribosomal_L32e Family	29
PF01656	CbiA Domain	8
PF01657	Stress-antifung Family	402
PF01658	Inos-1-P_synth Family	14
PF01661	Macro Domain	29
PF01663	Phosphodiest Family	23
PF01667	Ribosomal_S27e Family	13
PF01676	Metalloenzyme Family	25
PF01678	DAP_epimerase Domain	17
PF01679	Pmp3 Family	5
PF01680	SOR_SNZ Domain	22
PF01687	Flavokinase Domain	13
PF01694	Rhomboid Family	114
PF01697	Glyco_transf_92 Domain	65
PF01698	SAM_LFY Domain	8
PF01699	Na_Ca_ex Family	213
PF01702	TGT Family	16
PF01704	UDPGP Family	37
PF01709	Transcrip_reg Family	8
PF01712	dNK Domain	9
PF01713	Smr Family	26
PF01715	IPPT Domain	182
PF01716	MSP Family	16
PF01717	Meth_synt_2 Domain	25
PF01722	BolA Family	25
PF01725	Ham1p_like Domain	11
PF01728	FtsJ Family	32
PF01729	QRPTase_C Domain	8
PF01730	UreF Family	7
PF01733	Nucleoside_tran Family	31
PF01734	Patatin Family	133
PF01738	DLH Domain	44
PF01740	STAS Domain	108
PF01743	PolyA_pol Domain	30
PF01745	IPT Domain	7
PF01746	tRNA_m1G_MT Family	9
PF01747	ATP-sulfurylase Domain	30
PF01749	IBB Repeat	38
PF01751	Toprim Family	36
PF01753	zf-MYND Domain	64
PF01754	zf-A20 Family	82
PF01756	ACOX Family	32
PF01758	SBF Family	38
PF01761	DHQ_synthase Domain	18
PF01762	Galactosyl_T Family	172
PF01764	Lipase_3 Family	285
PF01765	RRF Domain	15
PF01774	UreD Family	8
PF01775	Ribosomal_L18A Domain	33
PF01776	Ribosomal_L22e Family	33
PF01777	Ribosomal_L27e Family	29
PF01778	Ribosomal_L28e Family	22
PF01779	Ribosomal_L29e Family	4
PF01780	Ribosomal_L37ae Family	14
PF01781	Ribosomal_L38e Family	7
PF01782	RimM Domain	6
PF01783	Ribosomal_L32p Family	7
PF01786	AOX Family	33
PF01789	PsbP Domain	94
PF01794	Ferric_reduct Family	102
PF01795	Methyltransf_5 Family	9
PF01798	Nop Family	33
PF01799	Fer2_2 Domain	25
PF01803	LIM_bind Family	46
PF01805	Surp Family	49
PF01808	AICARFT_IMPCHas Family	18
PF01809	YidD Family	6
PF01812	5-FTHF_cyc-lig Family	13
PF01813	ATP-synt_D Family	24
PF01814	Hemerythrin Domain	50
PF01820	Dala_Dala_lig_N Family	15
PF01823	MACPF Domain	68
PF01833	TIG Domain	14
PF01839	FG-GAP Repeat	1
PF01841	Transglut_core Family	7
PF01842	ACT Domain	152
PF01843	DIL Repeat	58
PF01844	HNH Family	16
PF01846	FF Family	65
PF01849	NAC Family	62
PF01851	PC_rep Repeat	26
PF01852	START Domain	226
PF01853	MOZ_SAS Family	16
PF01857	RB_B Domain	7
PF01858	RB_A Domain	8
PF01866	Diphthamide_syn Family	17
PF01868	RNase_P-MRP_p29 Family	4
PF01869	BcrAD_BadFG Family	17
PF01871	AMMECR1 Family	17
PF01872	RibD_C Family	14
PF01873	eIF-5_eIF-2B Family	38
PF01875	Memo Family	9
PF01876	RNase_P_p30 Domain	8
PF01878	EVE Domain	7
PF01883	FeS_assembly_P Domain	19
PF01885	PTS_2-RNA Family	10
PF01894	UPF0047 Family	8
PF01896	DNA_primase_S Family	8
PF01900	RNase_P_Rpp14 Family	7
PF01902	Diphthami_syn_2 Family	9
PF01903	CbiX Domain	5
PF01907	Ribosomal_L37e Family	8
PF01909	NTP_transf_2 Family	51
PF01912	eIF-6 Family	9
PF01915	Glyco_hydro_3_C Domain	191
PF01916	DS Domain	9
PF01918	Alba Family	54
PF01920	Prefoldin_2 Coiled-coil	27
PF01922	SRP19 Family	8
PF01925	TauE Family	56
PF01926	MMR_HSR1 Family	234
PF01927	Mut7-C Domain	9
PF01928	CYTH Domain	64
PF01929	Ribosomal_L14e Family	16
PF01930	Cas_Cas4 Family	3
PF01933	CofD Family	6
PF01936	NYN Domain	50
PF01937	ARMT1-like_dom Domain	18
PF01938	TRAM Domain	9
PF01940	DUF92 Family	23
PF01946	Thi4 Family	20
PF01956	EMC3_TMCO1 Family	28
PF01959	DHQS Family	11
PF01960	ArgJ Family	10
PF01963	TraB_PrgY_gumN Family	16
PF01964	ThiC_Rad_SAM Domain	12
PF01965	DJ-1_PfpI Domain	51
PF01966	HD Family	22
PF01967	MoaC Family	8
PF01968	Hydantoinase_A Family	8
PF01974	tRNA_int_endo Domain	8
PF01975	SurE Family	26
PF01979	Amidohydro_1 Domain	38
PF01980	TrmO Family	5
PF01981	PTH2 Family	23
PF01984	dsDNA_bind Family	12
PF01985	CRS1_YhbY Domain	183
PF01987	AIM24 Family	7
PF01988	VIT1 Family	81
PF01990	ATP-synt_F Family	13
PF01991	vATP-synt_E Family	23
PF01992	vATP-synt_AC39 Family	18
PF01997	Translin Family	23
PF02002	TFIIE_alpha Family	12
PF02005	TRM Family	30
PF02018	CBM_4_9 Domain	27
PF02020	W2 Repeat	38
PF02033	RBFA Family	8
PF02036	SCP2 Domain	15
PF02037	SAP Domain	60
PF02041	Auxin_BP Domain	17
PF02042	RWP-RK Family	93
PF02045	CBFB_NFYA Family	71
PF02046	COX6A Family	7
PF02068	Metallothio_PEC Family	6
PF02089	Palm_thioest Domain	23
PF02091	tRNA-synt_2e Domain	8
PF02092	tRNA_synt_2f Family	9
PF02096	60KD_IMP Family	26
PF02099	Josephin Family	24
PF02104	SURF1 Family	8
PF02109	DAD Family	9
PF02110	HK Domain	8
PF02114	Phosducin Domain	6
PF02115	Rho_GDI Domain	43
PF02121	IP_trans Family	9
PF02127	Peptidase_M18 Family	18
PF02129	Peptidase_S15 Family	10
PF02130	YbeY Family	8
PF02133	Transp_cyt_pur Family	9
PF02135	zf-TAZ Family	62
PF02136	NTF2 Domain	104
PF02137	A_deamin Family	10
PF02138	Beach Family	47
PF02140	Gal_Lectin Domain	102
PF02141	DENN Family	36
PF02142	MGS Domain	23
PF02144	Rad1 Family	6
PF02146	SIR2 Family	24
PF02148	zf-UBP Domain	54
PF02149	KA1 Domain	29
PF02150	RNA_POL_M_15KD Domain	13
PF02151	UVR Family	21
PF02152	FolB Domain	8
PF02153	PDH_N Domain	16
PF02160	Peptidase_A3 Family	51
PF02163	Peptidase_M50 Family	45
PF02167	Cytochrom_C1 Family	34
PF02170	PAZ Domain	90
PF02171	Piwi Family	85
PF02176	zf-TRAF Family	9
PF02178	AT_hook Motif	52
PF02179	BAG Family	89
PF02181	FH2 Family	150
PF02182	SAD_SRA Domain	79
PF02183	HALZ Coiled-coil	180
PF02184	HAT Repeat	12
PF02186	TFIIE_beta Domain	7
PF02190	LON_substr_bdg Family	36
PF02194	PXA Family	23
PF02195	ParBc Family	6
PF02201	SWIB Domain	126
PF02204	VPS9 Family	14
PF02207	zf-UBR Family	14
PF02209	VHP Domain	29
PF02212	GED Family	92
PF02213	GYF Domain	50
PF02214	BTB_2 Domain	50
PF02219	MTHFR Domain	10
PF02221	E1_DerP2_DerF2 Domain	13
PF02222	ATP-grasp Family	10
PF02223	Thymidylate_kin Domain	8
PF02225	PA Family	341
PF02229	PC4 Domain	16
PF02230	Abhydrolase_2 Domain	30
PF02234	CDI Family	32
PF02237	BPL_C Domain	4
PF02238	COX7a Family	9
PF02245	Pur_DNA_glyco Domain	9
PF02254	TrkA_N Domain	16
PF02256	Fe_hyd_SSU Domain	8
PF02259	FAT Repeat	32
PF02260	FATC Family	28
PF02263	GBP Domain	17
PF02265	S1-P1_nuclease Domain	28
PF02268	TFIIA_gamma_N Domain	9
PF02269	TFIID-18kDa Domain	9
PF02270	TFIIF_beta Domain	22
PF02271	UCR_14kD Family	16
PF02272	DHHA1 Family	13
PF02290	SRP14 Domain	12
PF02291	TFIID-31kDa Domain	10
PF02296	Alpha_adaptin_C Family	14
PF02297	COX6B Domain	22
PF02298	Cu_bind_like Domain	369
PF02301	HORMA Domain	21
PF02309	AUX_IAA Family	325
PF02319	E2F_TDP Domain	76
PF02320	UCR_hinge Family	7
PF02325	YGGT Family	32
PF02326	YMF19 Family	14
PF02330	MAM33 Domain	37
PF02338	OTU Family	89
PF02341	RbcX Family	28
PF02347	GDC-P Domain	30
PF02348	CTP_transf_3 Family	16
PF02353	CMAS Family	59
PF02357	NusG Domain	8
PF02358	Trehalose_PPase Family	154
PF02359	CDC48_N Domain	36
PF02361	CbiQ Family	7
PF02362	B3 Family	550
PF02364	Glucan_synthase Family	133
PF02365	NAM Family	701
PF02368	Big_2 Domain	8
PF02373	JmjC Domain	96
PF02374	ArsA_ATPase Domain	37
PF02375	JmjN Family	36
PF02383	Syja_N Family	66
PF02386	TrkH Family	25
PF02390	Methyltransf_4 Family	22
PF02391	MoaE Family	8
PF02392	Ycf4 Family	18
PF02401	LYTB Family	19
PF02403	Seryl_tRNA_N Domain	15
PF02405	MlaE Family	15
PF02410	RsfS Family	14
PF02416	TatA_B_E Family	32
PF02421	FeoB_N Domain	7
PF02423	OCD_Mu_crystall Family	9
PF02427	PSI_PsaE Domain	13
PF02428	Prot_inhib_II Domain	3
PF02431	Chalcone Domain	29
PF02434	Fringe Family	5
PF02441	Flavoprotein Family	30
PF02445	NadA Family	8
PF02446	Glyco_hydro_77 Domain	25
PF02450	LCAT Family	95
PF02453	Reticulon Family	150
PF02458	Transferase Family	1018
PF02460	Patched Family	13
PF02463	SMC_N Domain	55
PF02466	Tim17 Family	103
PF02469	Fasciclin Domain	197
PF02470	MlaD Family	4
PF02475	Met_10 Family	23
PF02482	Ribosomal_S30AE Family	8
PF02485	Branch Family	259
PF02492	cobW Domain	32
PF02493	MORN Repeat	676
PF02496	ABA_WDS Family	13
PF02502	LacAB_rpiB Family	7
PF02507	PSI_PsaF Family	8
PF02514	CobN-Mg_chel Family	10
PF02516	STT3 Family	18
PF02517	Rce1-like Family	40
PF02518	HATPase_c Domain	215
PF02519	Auxin_inducible Family	460
PF02527	GidB Family	9
PF02531	PsaD Family	16
PF02535	Zip Family	113
PF02536	mTERF Family	445
PF02537	CRCB Family	14
PF02538	Hydantoinase_B Family	11
PF02540	NAD_synthase Domain	14
PF02541	Ppx-GppA Family	8
PF02542	YgbB Family	17
PF02544	Steroid_dh Family	50
PF02545	Maf Domain	16
PF02548	Pantoate_transf Family	9
PF02551	Acyl_CoA_thio Domain	2
PF02559	CarD_CdnL_TRCF Family	8
PF02560	Cyanate_lyase Domain	8
PF02567	PhzC-PhzF Family	9
PF02569	Pantoate_ligase Family	8
PF02574	S-methyl_trans Family	40
PF02575	YbaB_DNA_bd Family	12
PF02576	RimP_N Domain	8
PF02577	BFN_dom Domain	15
PF02580	Tyr_Deacylase Family	8
PF02581	TMP-TENI Domain	8
PF02582	DUF155 Domain	24
PF02585	PIG-L Family	5
PF02586	SRAP Family	7
PF02590	SPOUT_MTase Family	7
PF02594	DUF167 Domain	13
PF02597	ThiS Domain	8
PF02598	Methyltrn_RNA_3 Family	9
PF02602	HEM4 Family	17
PF02605	PsaL Family	8
PF02606	LpxK Family	11
PF02617	ClpS Family	8
PF02620	YceD Family	9
PF02622	DUF179 Family	22
PF02628	COX15-CtaA Family	10
PF02629	CoA_binding Domain	14
PF02630	SCO1-SenC Family	14
PF02631	RecX Family	9
PF02636	Methyltransf_28 Family	15
PF02637	GatB_Yqey Domain	8
PF02657	SufE Family	26
PF02666	PS_Dcarbxylase Family	15
PF02668	TauD Domain	15
PF02670	DXP_reductoisom Family	16
PF02671	PAH Repeat	51
PF02672	CP12 Family	26
PF02676	TYW3 Family	8
PF02678	Pirin Family	19
PF02679	ComA Family	7
PF02681	DUF212 Family	39
PF02683	DsbD Family	7
PF02684	LpxB Family	14
PF02686	Glu-tRNAGln Family	9
PF02696	SelO Family	16
PF02701	zf-Dof Family	267
PF02704	GASA Family	86
PF02705	K_trans Family	161
PF02713	DUF220 Family	7
PF02714	RSN1_7TM Family	106
PF02721	DUF223 Family	4
PF02724	CDC45 Family	17
PF02727	Cu_amine_oxidN2 Domain	66
PF02728	Cu_amine_oxidN3 Domain	71
PF02729	OTCace_N Domain	25
PF02731	SKIP_SNW Family	8
PF02732	ERCC4 Domain	20
PF02733	Dak1 Family	6
PF02734	Dak2 Family	6
PF02735	Ku Domain	18
PF02736	Myosin_N Domain	57
PF02737	3HCDH_N Domain	34
PF02738	MoCoBD_1 Domain	29
PF02739	5_3_exonuc_N Domain	13
PF02744	GalP_UDP_tr_C Domain	2
PF02746	MR_MLE_N Domain	5
PF02747	PCNA_C Domain	13
PF02749	QRPTase_N Domain	8
PF02751	TFIIA_gamma_C Domain	7
PF02765	POT1 Domain	8
PF02769	AIRS_C Domain	26
PF02770	Acyl-CoA_dh_M Domain	50
PF02771	Acyl-CoA_dh_N Domain	22
PF02772	S-AdoMet_synt_M Domain	50
PF02773	S-AdoMet_synt_C Domain	51
PF02774	Semialdhyde_dhC Domain	21
PF02775	TPP_enzyme_C Domain	51
PF02776	TPP_enzyme_N Domain	54
PF02777	Sod_Fe_C Domain	33
PF02778	tRNA_int_endo_N Domain	8
PF02779	Transket_pyr Domain	141
PF02780	Transketolase_C Domain	116
PF02781	G6PD_C Domain	47
PF02782	FGGY_C Domain	48
PF02784	Orn_Arg_deC_N Domain	55
PF02785	Biotin_carb_C Domain	24
PF02786	CPSase_L_D2 Domain	44
PF02787	CPSase_L_D3 Domain	7
PF02788	RuBisCO_large_N Domain	47
PF02789	Peptidase_M17_N Domain	15
PF02790	COX2_TM Family	12
PF02791	DDT Family	54
PF02792	Mago_nashi Family	20
PF02797	Chal_sti_synt_C Domain	61
PF02798	GST_N Domain	276
PF02799	NMT_C Domain	24
PF02800	Gp_dh_C Domain	71
PF02801	Ketoacyl-synt_C Domain	52
PF02803	Thiolase_C Domain	49
PF02806	Alpha-amylase_C Domain	23
PF02809	UIM Motif	42
PF02810	SEC-C Family	10
PF02811	PHP Family	6
PF02812	ELFV_dehydrog_N Domain	30
PF02815	MIR Domain	13
PF02817	E3_binding Family	38
PF02823	ATP-synt_DE_N Domain	62
PF02824	TGS Domain	43
PF02826	2-Hacid_dh_C Domain	114
PF02833	DHHA2 Family	4
PF02836	Glyco_hydro_2_C Domain	14
PF02837	Glyco_hydro_2_N Domain	8
PF02840	Prp18 Family	8
PF02841	GBP_C Domain	15
PF02843	GARS_C Domain	8
PF02844	GARS_N Domain	8
PF02845	CUE Domain	35
PF02847	MA3 Repeat	115
PF02852	Pyr_redox_dim Domain	46
PF02854	MIF4G Repeat	69
PF02861	Clp_N Family	210
PF02862	DDHD Family	21
PF02866	Ldh_1_C Domain	92
PF02867	Ribonuc_red_lgC Family	12
PF02874	ATP-synt_ab_N Domain	157
PF02875	Mur_ligase_C Domain	7
PF02877	PARP_reg Domain	25
PF02878	PGM_PMM_I Domain	46
PF02879	PGM_PMM_II Domain	31
PF02880	PGM_PMM_III Domain	40
PF02881	SRP54_N Domain	35
PF02882	THF_DHG_CYH_C Domain	27
PF02883	Alpha_adaptinC2 Domain	40
PF02885	Glycos_trans_3N Domain	15
PF02886	LBP_BPI_CETP_C Domain	15
PF02887	PK_C Domain	81
PF02889	Sec63 Family	78
PF02891	zf-MIZ Domain	18
PF02892	zf-BED Domain	200
PF02893	GRAM Domain	120
PF02894	GFO_IDH_MocA_C Domain	17
PF02896	PEP-utilizers_C Domain	9
PF02897	Peptidase_S9_N Repeat	40
PF02900	LigB Domain	16
PF02902	Peptidase_C48 Domain	56
PF02906	Fe_hyd_lg_C Domain	8
PF02910	Succ_DH_flav_C Domain	22
PF02911	Formyl_trans_C Domain	6
PF02913	FAD-oxidase_C Domain	22
PF02915	Rubrerythrin Domain	17
PF02919	Topoisom_I_N Family	11
PF02921	UCR_TM Family	14
PF02922	CBM_48 Domain	44
PF02926	THUMP Domain	8
PF02928	zf-C5HC2 Domain	30
PF02929	Bgal_small_N Domain	8
PF02933	CDC48_2 Domain	42
PF02934	GatB_N Domain	12
PF02938	GAD Domain	8
PF02941	FeThRed_A Domain	8
PF02943	FeThRed_B Domain	16
PF02953	zf-Tim10_DDP Domain	14
PF02966	DIM1 Domain	24
PF02969	TAF Domain	8
PF02970	TBCA Domain	7
PF02978	SRP_SPB Domain	15
PF02984	Cyclin_C Domain	252
PF02985	HEAT Repeat	84
PF02987	LEA_4 Repeat	125
PF02990	EMP70 Family	196
PF02991	ATG8 Domain	37
PF02992	Transposase_21 Family	1181
PF02996	Prefoldin Coiled-coil	33
PF03000	NPH3 Family	326
PF03004	Transposase_24 Family	187
PF03006	HlyIII Family	45
PF03007	WES_acyltransf Domain	41
PF03009	GDPD Family	57
PF03015	Sterile Family	63
PF03016	Exostosin Family	408
PF03017	Transposase_23 Family	13
PF03018	Dirigent Family	354
PF03024	Folate_rec Domain	7
PF03029	ATP_bind_1 Domain	30
PF03030	H_PPase Family	64
PF03031	NIF Family	128
PF03033	Glyco_transf_28 Family	34
PF03034	PSS Family	17
PF03040	CemA Family	19
PF03048	Herpes_UL92 Family	6
PF03054	tRNA_Me_trans Domain	14
PF03055	RPE65 Repeat	234
PF03059	NAS Family	17
PF03060	NMO Domain	13
PF03061	4HBT Domain	61
PF03062	MBOAT Family	26
PF03069	FmdA_AmdA Family	15
PF03070	TENA_THI-4 Family	29
PF03071	GNT-I Family	10
PF03073	TspO_MBR Family	8
PF03078	ATHILA Family	42
PF03079	ARD Domain	21
PF03080	Neprosin Family	86
PF03081	Exo70 Family	196
PF03083	MtN3_slv Repeat	274
PF03087	BPS1 Family	325
PF03088	Str_synth Repeat	65
PF03091	CutA1 Domain	7
PF03092	BT1 Family	112
PF03094	Mlo Family	230
PF03095	PTPA Family	8
PF03096	Ndr Domain	32
PF03097	BRO1 Repeat	51
PF03099	BPL_LplA_LipB Domain	8
PF03100	CcmE Family	15
PF03101	FAR1 Domain	258
PF03104	DNA_pol_B_exo1 Family	36
PF03105	SPX Domain	208
PF03106	WRKY Domain	669
PF03107	C1_2 Domain	228
PF03108	DBD_Tnp_Mut Family	461
PF03109	ABC1 Domain	167
PF03110	SBP Domain	154
PF03118	RNA_pol_A_CTD Domain	2
PF03121	Herpes_UL52 Family	7
PF03124	EXS Family	81
PF03126	Plus-3 Domain	55
PF03127	GAT Domain	52
PF03129	HGTP_anticodon Domain	69
PF03130	HEAT_PBS Repeat	10
PF03133	TTL Family	10
PF03134	TB2_DP1_HVA22 Family	67
PF03137	OATP Family	4
PF03140	DUF247 Family	444
PF03141	Methyltransf_29 Family	305
PF03143	GTP_EFTU_D3 Domain	96
PF03144	GTP_EFTU_D2 Domain	161
PF03145	Sina Family	84
PF03147	FDX-ACB Domain	7
PF03151	TPT Family	359
PF03152	UFD1 Family	17
PF03153	TFIIA Family	13
PF03155	Alg6_Alg8 Family	17
PF03159	XRN_N Family	31
PF03161	LAGLIDADG_2 Family	7
PF03162	Y_phosphatase2 Domain	15
PF03167	UDG Domain	6
PF03168	LEA_2 Domain	407
PF03169	OPT Family	184
PF03171	2OG-FeII_Oxy Domain	895
PF03175	DNA_pol_B_2 Family	39
PF03177	Nucleoporin_C Family	6
PF03178	CPSF_A Repeat	55
PF03179	V-ATPase_G Coiled-coil	23
PF03181	BURP Family	89
PF03184	DDE_1 Family	7
PF03188	Cytochrom_B561 Family	105
PF03190	Thioredox_DsbH Family	8
PF03193	RsgA_GTPase Domain	8
PF03194	LUC7 Family	42
PF03195	LOB Family	408
PF03199	GSH_synthase Domain	6
PF03200	Glyco_hydro_63 Repeat	6
PF03208	PRA1 Family	103
PF03214	RGP Family	80
PF03215	Rad17 Domain	7
PF03216	Rhabdo_ncap_2 Family	3
PF03219	TLC Family	25
PF03221	HTH_Tnp_Tc5 Domain	5
PF03222	Trp_Tyr_perm Family	22
PF03223	V-ATPase_C Family	20
PF03224	V-ATPase_H_N Repeat	23
PF03226	Yippee-Mis18 Domain	52
PF03227	GILT Family	21
PF03242	LEA_3 Family	27
PF03244	PSI_PsaH Family	20
PF03248	Rer1 Family	43
PF03254	XG_FTase Family	15
PF03255	ACCA Family	23
PF03256	ANAPC10 Family	8
PF03266	NTPase_1 Domain	8
PF03271	EB1 Family	23
PF03283	PAE Family	104
PF03291	Pox_MCEL Family	26
PF03297	Ribosomal_S25 Family	15
PF03311	Cornichon Family	14
PF03321	GH3 Family	112
PF03328	HpcH_HpaI Family	15
PF03330	DPBB_1 Domain	305
PF03331	LpxC Family	11
PF03332	PMM Family	10
PF03343	SART-1 Family	16
PF03345	DDOST_48kD Family	16
PF03348	Serinc Family	34
PF03350	UPF0114 Family	30
PF03351	DOMON Domain	22
PF03352	Adenine_glyco Family	51
PF03357	Snf7 Family	129
PF03358	FMN_red Domain	93
PF03360	Glyco_transf_43 Family	44
PF03364	Polyketide_cyc Family	46
PF03366	YEATS Domain	15
PF03367	zf-ZPR1 Family	13
PF03368	Dicer_dimer Domain	27
PF03371	PRP38 Family	26
PF03372	Exo_endo_phos Domain	287
PF03378	CAS_CSE1 Repeat	20
PF03381	CDC50 Family	33
PF03385	STELLO Family	7
PF03386	ENOD93 Family	21
PF03398	Ist1 Family	85
PF03399	SAC3_GANP Family	27
PF03404	Mo-co_dimer Domain	30
PF03405	FA_desaturase_2 Domain	79
PF03407	Nucleotid_trans Family	106
PF03416	Peptidase_C54 Family	9
PF03417	AAT Domain	8
PF03435	Sacchrp_dh_NADP Family	34
PF03439	Spt5-NGN Family	16
PF03441	FAD_binding_7 Domain	33
PF03446	NAD_binding_2 Domain	100
PF03447	NAD_binding_3 Domain	17
PF03450	CO_deh_flav_C Domain	25
PF03453	MoeA_N Family	8
PF03454	MoeA_C Domain	6
PF03455	dDENN Domain	9
PF03456	uDENN Domain	28
PF03460	NIR_SIR_ferr Repeat	40
PF03461	TRCF Domain	7
PF03462	PCRF Domain	43
PF03463	eRF1_1 Domain	39
PF03464	eRF1_2 Domain	38
PF03465	eRF1_3 Domain	40
PF03467	Smg4_UPF3 Family	17
PF03468	XS Domain	57
PF03469	XH Domain	30
PF03470	zf-XS Domain	42
PF03471	CorC_HlyC Domain	7
PF03473	MOSC Domain	15
PF03476	MOSC_N Domain	13
PF03477	ATP-cone Domain	7
PF03478	DUF295 Domain	56
PF03479	PCC Domain	250
PF03483	B3_4 Domain	13
PF03484	B5 Domain	13
PF03485	Arg_tRNA_synt_N Domain	16
PF03486	HI0933_like Family	11
PF03489	SapB_2 Family	35
PF03492	Methyltransf_7 Family	281
PF03501	S10_plectin Domain	16
PF03514	GRAS Family	517
PF03517	Voldacs Domain	8
PF03522	SLC12 Family	15
PF03531	SSrecog Domain	16
PF03540	TFIID_30kDa Family	8
PF03547	Mem_trans Family	166
PF03552	Cellulose_synt Family	566
PF03556	Cullin_binding Family	31
PF03567	Sulfotransfer_2 Domain	1
PF03568	Peptidase_C50 Family	9
PF03571	Peptidase_M49 Family	7
PF03572	Peptidase_S41 Family	25
PF03587	EMG1 Family	27
PF03592	Terminase_2 Family	3
PF03595	SLAC1 Family	39
PF03600	CitMHS Family	25
PF03602	Cons_hypoth95 Family	15
PF03604	DNA_RNApol_7kD Domain	3
PF03618	Kinase-PPPase Family	9
PF03619	Solute_trans_a Family	67
PF03629	SASA Domain	61
PF03630	Fumble Family	24
PF03634	TCP Family	236
PF03635	Vps35 Repeat	23
PF03637	Mob1_phocein Family	32
PF03638	TCR Domain	77
PF03639	Glyco_hydro_81 Domain	11
PF03641	Lysine_decarbox Family	89
PF03643	Vps26 Family	24
PF03644	Glyco_hydro_85 Family	16
PF03647	Tmemb_14 Family	35
PF03649	UPF0014 Family	8
PF03650	MPC Repeat	33
PF03652	RuvX Family	19
PF03656	Pam16 Family	10
PF03657	UPF0113 Domain	9
PF03660	PHF5 Family	14
PF03661	TMEM33_Pom33 Family	10
PF03662	Glyco_hydro_79n Domain	56
PF03665	UPF0172 Family	15
PF03669	ASTER Family	12
PF03671	Ufm1 Domain	9
PF03676	PHAF1 Family	9
PF03690	UPF0160 Family	27
PF03692	CxxCxxCC Family	7
PF03694	Erg28 Family	4
PF03703	bPH_2 Domain	7
PF03711	OKR_DC_1_C Domain	19
PF03715	Noc2 Family	16
PF03719	Ribosomal_S5_C Domain	29
PF03720	UDPG_MGDP_dh_C Domain	23
PF03721	UDPG_MGDP_dh_N Domain	24
PF03725	RNase_PH_C Domain	48
PF03726	PNPase Domain	9
PF03727	Hexokinase_2 Domain	57
PF03730	Ku_C Family	13
PF03731	Ku_N Domain	15
PF03732	Retrotrans_gag Family	3437
PF03735	ENT Family	37
PF03737	RraA-like Family	25
PF03741	TerC Family	7
PF03745	DUF309 Family	7
PF03754	At2g31720-like Family	37
PF03759	PRONE Family	122
PF03760	LEA_1 Family	28
PF03763	Remorin_C Family	113
PF03764	EFG_IV Domain	54
PF03765	CRAL_TRIO_N Domain	147
PF03766	Remorin_N Family	22
PF03767	Acid_phosphat_B Family	79
PF03770	IPK Family	15
PF03776	MinE Family	15
PF03789	ELK Family	62
PF03790	KNOX1 Family	82
PF03791	KNOX2 Family	85
PF03796	DnaB_C Domain	3
PF03798	TRAM_LAG1_CLN8 Domain	86
PF03800	Nuf2 Family	7
PF03801	Ndc80_HEC Family	7
PF03803	Scramblase Domain	8
PF03807	F420_oxidored Family	17
PF03810	IBN_N Repeat	98
PF03813	Nrap Domain	5
PF03819	MazG Domain	4
PF03822	NAF Domain	199
PF03828	PAP_assoc Family	23
PF03834	Rad10 Family	8
PF03835	Rad4 Domain	9
PF03839	Sec62 Family	14
PF03847	TFIID_20kDa Domain	14
PF03849	Tfb2 Family	10
PF03850	Tfb4 Domain	10
PF03853	YjeF_N Domain	14
PF03859	CG-1 Domain	30
PF03868	Ribosomal_L6e_N Domain	15
PF03870	RNA_pol_Rpb8 Family	21
PF03871	RNA_pol_Rpb5_N Domain	23
PF03874	RNA_pol_Rpb4 Family	20
PF03876	SHS2_Rpb7-N Domain	17
PF03878	YIF1 Family	16
PF03879	Cgr1 Coiled-coil	7
PF03881	Fructosamin_kin Family	12
PF03893	Lipase3_N Domain	44
PF03896	TRAP_alpha Family	17
PF03900	Porphobil_deamC Domain	15
PF03901	Glyco_transf_22 Family	27
PF03908	Sec20 Family	25
PF03909	BSD Domain	53
PF03911	Sec61_beta Family	16
PF03912	Psb28 Family	8
PF03914	CBF Family	24
PF03917	GSH_synth_ATP Domain	8
PF03918	CcmH Family	8
PF03919	mRNA_cap_C Domain	8
PF03924	CHASE Domain	23
PF03931	Skp1_POZ Domain	70
PF03936	Terpene_synth_C Domain	412
PF03937	Sdh5 Domain	14
PF03939	Ribosomal_L23eN Family	21
PF03941	INCENP_ARK-bind Family	4
PF03942	DTW Domain	22
PF03946	Ribosomal_L11_N Domain	48
PF03947	Ribosomal_L2_C Domain	60
PF03948	Ribosomal_L9_C Domain	14
PF03949	Malic_M Domain	68
PF03950	tRNA-synt_1c_C Domain	25
PF03951	Gln-synt_N Domain	31
PF03952	Enolase_N Domain	34
PF03953	Tubulin_C Domain	136
PF03959	FSH1 Domain	40
PF03962	Mnd1 Domain	5
PF03966	Trm112p Domain	14
PF03969	AFG1_ATPase Family	27
PF03980	Nnf1 Family	1
PF03981	Ubiq_cyt_C_chap Family	11
PF03982	DAGAT Family	24
PF03985	Paf1 Family	7
PF03987	Autophagy_act_C Domain	15
PF03989	DNA_gyraseA_C Repeat	42
PF03997	VPS28 Family	16
PF03998	Utp11 Family	8
PF03999	MAP65_ASE1 Family	83
PF04000	Sas10_Utp3 Family	20
PF04003	Utp12 Family	28
PF04004	Leo1 Family	25
PF04005	Hus1 Family	8
PF04006	Mpp10 Family	12
PF04012	PspA_IM30 Family	8
PF04030	ALO Family	28
PF04031	Las1 Family	6
PF04032	Rpr2 Family	5
PF04034	Ribo_biogen_C Domain	8
PF04037	DUF382 Family	8
PF04042	DNA_pol_E_B Family	25
PF04043	PMEI Domain	807
PF04045	P34-Arc Family	13
PF04046	PSP Family	14
PF04048	Sec8_exocyst Domain	7
PF04049	ANAPC8 Repeat	8
PF04050	Upf2 Repeat	7
PF04051	TRAPP Family	31
PF04053	Coatomer_WDAD Repeat	39
PF04054	Not1 Repeat	9
PF04055	Radical_SAM Domain	97
PF04056	Ssl1 Family	8
PF04057	Rep-A_N Domain	24
PF04059	RRM_2 Family	58
PF04061	ORMDL Family	23
PF04062	P21-Arc Family	9
PF04063	DUF383 Family	8
PF04064	DUF384 Family	7
PF04065	Not3 Family	7
PF04068	RLI Family	8
PF04072	LCM Family	23
PF04073	tRNA_edit Family	14
PF04078	Rcd1 Repeat	28
PF04080	Per1 Family	22
PF04081	DNA_pol_delta_4 Family	7
PF04083	Abhydro_lipase Family	35
PF04084	ORC2 Family	7
PF04086	SRP-alpha_N Family	16
PF04091	Sec15 Family	19
PF04095	NAPRTase Family	2
PF04096	Nucleoporin2 Family	22
PF04097	Nic96 Repeat	11
PF04099	Sybindin Family	14
PF04100	Vps53_N Family	22
PF04101	Glyco_tran_28_C Domain	32
PF04104	DNA_primase_lrg Family	9
PF04106	APG5 Family	6
PF04107	GCS2 Family	20
PF04108	ATG17_like Domain	12
PF04109	ATG9 Family	9
PF04110	APG12 Domain	5
PF04111	APG6 Domain	8
PF04112	Mak10 Family	4
PF04113	Gpi16 Family	11
PF04114	Gaa1 Family	8
PF04116	FA_hydroxylase Family	127
PF04117	Mpv17_PMP22 Family	80
PF04121	Nup84_Nup100 Family	9
PF04124	Dor1 Family	14
PF04127	DFP Family	12
PF04129	Vps52 Family	23
PF04130	GCP_C_terminal Domain	42
PF04133	Vps55 Family	16
PF04134	DCC1-like Family	22
PF04135	Nop10p Family	4
PF04136	Sec34 Family	7
PF04137	ERO1 Family	18
PF04139	Rad9 Family	8
PF04140	ICMT Family	8
PF04142	Nuc_sug_transp Family	39
PF04144	SCAMP Family	41
PF04145	Ctr Family	64
PF04146	YTH Domain	83
PF04147	Nop14 Family	19
PF04152	Mre11_DNA_bind Domain	7
PF04153	NOT2_3_5 Family	22
PF04157	EAP30 Family	15
PF04158	Sof1 Family	8
PF04161	Arv1 Family	7
PF04172	LrgB Family	8
PF04176	TIP41 Family	7
PF04177	TAP42 Repeat	10
PF04178	Got1 Family	49
PF04179	Init_tRNA_PT Domain	6
PF04180	LTV Family	8
PF04181	RPAP2_Rtr1 Family	8
PF04182	B-block_TFIIIC Family	7
PF04185	Phosphoesterase Family	55
PF04187	Cofac_haem_bdg Domain	19
PF04188	Mannosyl_trans2 Family	9
PF04189	Gcd10p Family	8
PF04190	GET4 Repeat	9
PF04191	PEMT Family	14
PF04192	Utp21 Domain	7
PF04193	PQ-loop Repeat	77
PF04194	PDCD2_C Domain	13
PF04195	Transposase_28 Family	164
PF04199	Cyclase Family	12
PF04209	HgmA_C Domain	8
PF04212	MIT Domain	13
PF04227	Indigoidine_A Family	12
PF04241	DUF423 Family	6
PF04253	TFR_dimer Domain	15
PF04258	Peptidase_A22B Family	80
PF04263	TPK_catalytic Domain	21
PF04265	TPK_B1_binding Domain	22
PF04266	ASCH Domain	12
PF04278	Tic22 Family	23
PF04280	Tim44 Domain	19
PF04281	Tom22 Family	11
PF04305	DUF455 Family	18
PF04321	RmlD_sub_bind Domain	31
PF04339	FemAB_like Family	9
PF04357	TamB Family	6
PF04359	DUF493 Domain	6
PF04366	Ysc84 Family	26
PF04367	DUF502 Family	39
PF04371	PAD_porph Family	10
PF04376	ATE_N Family	8
PF04377	ATE_C Family	8
PF04379	DUF525 Family	16
PF04387	PTPLA Family	17
PF04389	Peptidase_M28 Family	29
PF04398	DUF538 Family	170
PF04406	TP6A_N Domain	19
PF04408	HA2 Domain	121
PF04410	Gar1 Domain	20
PF04413	Glycos_transf_N Domain	9
PF04414	tRNA_deacylase Family	16
PF04418	DUF543 Domain	7
PF04419	4F5 Disordered	17
PF04420	CHD5 Family	4
PF04422	FrhB_FdhB_N Family	7
PF04424	MINDY_DUB Family	12
PF04427	Brix Domain	40
PF04430	DUF498 Domain	7
PF04431	Pec_lyase_N Family	58
PF04432	FrhB_FdhB_C Domain	7
PF04433	SWIRM Domain	51
PF04434	SWIM Domain	1097
PF04437	RINT1_TIP1 Repeat	17
PF04438	zf-HIT Domain	41
PF04442	CtaG_Cox11 Family	8
PF04446	Thg1 Domain	12
PF04450	BSP Family	49
PF04452	Methyltrans_RNA Domain	7
PF04455	Saccharop_dh_N Family	6
PF04481	DUF561 Family	8
PF04483	DUF565 Family	24
PF04484	QWRF Family	82
PF04488	Gly_transf_sug Family	38
PF04493	Endonuclease_5 Domain	11
PF04494	TFIID_NTD2 Family	7
PF04499	SAPS Family	60
PF04502	Saf4_Yju2 Family	43
PF04504	DUF573 Family	79
PF04506	Rft-1 Family	11
PF04511	DER1 Family	16
PF04515	Choline_transpo Family	52
PF04520	Senescence_reg Family	133
PF04525	LOR Domain	142
PF04526	DUF568 Family	85
PF04535	CASP_dom Domain	294
PF04536	TPM_phosphatase Domain	17
PF04539	Sigma70_r3 Family	54
PF04542	Sigma70_r2 Domain	51
PF04545	Sigma70_r4 Domain	43
PF04547	Anoctamin Family	8
PF04548	AIG1 Domain	58
PF04551	GcpE Family	10
PF04554	Extensin_2 Family	84
PF04557	tRNA_synt_1c_R2 Family	12
PF04558	tRNA_synt_1c_R1 Family	17
PF04560	RNA_pol_Rpb2_7 Domain	74
PF04561	RNA_pol_Rpb2_2 Domain	61
PF04563	RNA_pol_Rpb2_1 Family	60
PF04564	U-box Domain	449
PF04565	RNA_pol_Rpb2_3 Domain	68
PF04566	RNA_pol_Rpb2_4 Domain	35
PF04567	RNA_pol_Rpb2_5 Domain	26
PF04568	IATP Family	3
PF04570	zf-FLZ Domain	122
PF04571	Lipin_N Family	22
PF04572	Gb3_synth Family	39
PF04573	SPC22 Family	15
PF04576	Zein-binding Coiled-coil	100
PF04577	Glyco_transf_61 Family	100
PF04578	DUF594 Family	8
PF04588	HIG_1_N Family	20
PF04597	Ribophorin_I Family	21
PF04601	DUF569 Domain	59
PF04603	Mog1 Domain	8
PF04607	RelA_SpoT Family	41
PF04614	Pex19 Family	7
PF04615	Utp14 Family	14
PF04616	Glyco_hydro_43 Family	16
PF04618	HD-ZIP_N Domain	19
PF04622	ERG2_Sigma1R Family	4
PF04627	ATP-synt_Eps Family	4
PF04628	Sedlin_N Family	23
PF04632	FUSC Family	3
PF04640	PLATZ Family	91
PF04641	Rtf2 Family	20
PF04646	DUF604 Family	107
PF04652	Vta1 Family	53
PF04654	DUF599 Family	75
PF04658	TAFII55_N Family	8
PF04667	Endosulfine Family	11
PF04669	Polysacc_synt_4 Family	62
PF04674	Phi_1 Family	81
PF04675	DNA_ligase_A_N Family	23
PF04676	CwfJ_C_2 Family	13
PF04677	CwfJ_C_1 Family	14
PF04678	MCU Family	43
PF04679	DNA_ligase_A_C Family	21
PF04683	Proteasom_Rpn13 Domain	7
PF04685	DUF608 Repeat	20
PF04689	S1FA Family	4
PF04690	YABBY Family	47
PF04695	Pex14_N Domain	14
PF04696	Pinin_SDK_memA Family	6
PF04699	P16-Arc Domain	7
PF04707	PRELI Family	16
PF04715	Anth_synt_I_N Family	24
PF04716	ETC_C1_NDUFA5 Family	15
PF04718	ATP-synt_G Family	27
PF04719	TAFII28 Domain	7
PF04720	PDDEXK_6 Family	104
PF04722	Ssu72 Family	8
PF04724	Glyco_transf_17 Family	48
PF04725	PsbR Family	8
PF04726	Microvir_J Family	1
PF04727	ELMO_CED12 Family	50
PF04729	ASF1_hist_chap Family	14
PF04733	Coatomer_E Repeat	7
PF04734	Ceramidase_alk Domain	29
PF04739	AMPKBI Family	40
PF04749	PLAC8 Family	123
PF04751	DUF615 Family	8
PF04752	ChaC Family	29
PF04755	PAP_fibrillin Family	105
PF04756	OST3_OST6 Family	23
PF04757	Pex2_Pex12 Family	29
PF04758	Ribosomal_S30 Family	10
PF04759	DUF617 Family	94
PF04762	IKI3 Repeat	14
PF04765	DUF616 Family	101
PF04770	ZF-HD_dimer Family	136
PF04774	HABP4_PAI-RBP1 Family	28
PF04777	Evr1_Alr Family	19
PF04780	DUF629 Family	18
PF04781	DUF627 Family	16
PF04782	DUF632 Family	139
PF04783	DUF630 Family	103
PF04784	DUF547 Family	94
PF04788	DUF620 Family	92
PF04791	LMBR1 Family	46
PF04795	PAPA-1 Family	12
PF04800	NDUS4 Family	7
PF04801	RPC5 Family	11
PF04802	PP4R3 Family	8
PF04810	zf-Sec23_Sec24 Domain	62
PF04811	Sec23_trunk Domain	74
PF04815	Sec23_helical Domain	68
PF04818	CID Repeat	90
PF04819	DUF716 Family	71
PF04821	TIMELESS Family	6
PF04824	Rad21_Rec8 Family	31
PF04825	Rad21_Rec8_N Family	35
PF04826	Arm_2 Repeat	2
PF04828	GFA Domain	7
PF04832	SOUL Family	82
PF04833	COBRA Family	98
PF04836	IFRD_C Family	3
PF04839	PSRP-3_Ycf65 Family	15
PF04840	Vps16_C Repeat	11
PF04841	Vps16_N Family	11
PF04842	DUF639 Family	32
PF04844	Ovate Family	169
PF04845	PurA Family	17
PF04851	ResIII Family	37
PF04852	ALOG_dom Domain	101
PF04855	SNF5 Family	13
PF04857	CAF1 Family	74
PF04859	DUF641 Family	57
PF04862	DUF642 Domain	163
PF04863	EGF_alliinase Domain	33
PF04864	Alliinase_C Domain	99
PF04869	Uso1_p115_head Repeat	7
PF04871	Uso1_p115_C Family	7
PF04873	EIN3 Family	59
PF04874	Mak16 Family	8
PF04882	Peroxin-3 Family	7
PF04884	UVB_sens_prot Family	47
PF04885	Stig1 Family	40
PF04889	Cwf_Cwc_15 Family	17
PF04893	Yip1 Domain	34
PF04898	Glu_syn_central Domain	18
PF04900	Fcf1 Family	16
PF04909	Amidohydro_2 Domain	15
PF04910	Tcf25 Repeat	12
PF04921	XAP5 Family	7
PF04922	DIE2_ALG10 Family	9
PF04925	SHQ1 Family	5
PF04926	PAP_RNA-bind Domain	43
PF04927	SMP Family	98
PF04928	PAP_central Domain	38
PF04931	DNA_pol_phi Family	9
PF04934	Med6 Family	7
PF04935	SURF6 Family	4
PF04937	DUF659 Family	123
PF04938	SIP1 Family	8
PF04939	RRS1 Family	9
PF04949	Transcrip_act Family	45
PF04950	RIBIOP_C Family	17
PF04959	ARS2 Family	9
PF04968	CHORD Family	23
PF04969	CS Domain	73
PF04970	LRAT Domain	39
PF04979	IPP-2 Family	12
PF04981	NMD3 Family	15
PF04982	HPP Family	6
PF04983	RNA_pol_Rpb1_3 Domain	59
PF04987	PigN Family	8
PF04990	RNA_pol_Rpb1_7 Domain	19
PF04992	RNA_pol_Rpb1_6 Domain	19
PF04997	RNA_pol_Rpb1_1 Domain	65
PF04998	RNA_pol_Rpb1_5 Domain	83
PF05000	RNA_pol_Rpb1_4 Domain	51
PF05001	RNA_pol_Rpb1_R Repeat	223
[truncated: 2,327 more rows]
