# Supplementary material for: SesamumGDB: a comprehensive platform for Sesamum genetics and genomics analysis
Source: Database (Oxford). 2024 Oct 19;2024:baae105. doi: 10.1093/database/baae105 (PMC11490215; doi:10.1093/database/baae105)
Supplement: baae105_Supp [file baae105_supp.zip › suppl_data/Table S5.xlsx]

## Sheet: Sheet1
Table S5.GO and KEGG Annotation Summary for Nine Sesamum Genomes
Species	Variety	No. of GO terms	No. of GO genes	No. of KEGG pathway	No.of KEGG gene
S. alatum	3651	11258	12349	143	3766
S. angustifolium	G01	11221	13681	144	4422
S. radiatum	G02	11496	28072	144	9092
S. schinzianum	gangguo	11337	27954	144	8090
S. angolense	k16	11329	13192	144	4242
S. latifolium	ken1	11236	15028	144	5061
S. calycinum	ken8	11294	13577	144	4465
S. indicum	Yuzhi11	10299	11826	144	4133
S. indicum	zhongzhi13	11249	18011	145	32900
